# Supplementary material for: Effects of Dendrimer-microRNA Nanoformulations against Glioblastoma Stem Cells
Source: Pharmaceutics. 2023 Mar 17;15(3):968. doi: 10.3390/pharmaceutics15030968 (PMC10056969; doi:10.3390/pharmaceutics15030968)
Supplement: Supplementary file 1 [file pharmaceutics-15-00968-s001.zip]

Archive with 1 entries (1 files):
- pharmaceutics-2201858-supplementary.pdf
